# Supplementary material for: Obesity Strongly Predicts COVID-19-Related Major Clinical Adverse Events in Coptic Clergy
Source: J Clin Med. 2021 Jun 22;10(13):2752. doi: 10.3390/jcm10132752 (PMC8269321; doi:10.3390/jcm10132752)
Supplement: Supplementary file 1 [file jcm-10-02752-s001.zip]

Archive with 1 entries (1 files):
- jcm-1222681-supplementary.pdf
